# Supplementary material for: Socioeconomic status and the relationship of physical performance with activities of daily living among US older adults
Source: PLoS One. 2026 May 20;21(5):e0347918. doi: 10.1371/journal.pone.0347918 (PMC13189311; doi:10.1371/journal.pone.0347918)
Supplement: S1 Table — Model 1 represents regressions with either grip strength or SES variable as predictor. Model 2 represents regressions with both grip strength and SES variable as predictors. Model 3 represents regressions with grip strength, SES, and their interaction term as predictors. (XLSX) [file pone.0347918.s004.xlsx]

## Sheet: Sheet1
		2016 Cross-Sectional Cohort: Logistic Analysis of Grip Strength and ADL Disability		2016-2018 Longitudinal Cohort: Logistic Analysis of Grip Strength and ADL Disability
	Variables	OR	P-value	OR	P-value
	Gender	0.60 (0.47-0.77)	<0.001	0.76 (0.56-1.04)	0.09
	Age	0.98 (0.97-0.99)	<0.001	1.01 (1.00-1.02)	0.095
	BMI	1.05 (1.04-1.07)	<0.001	1.03 (1.01-1.04)	0.004
	Cognition	0.94 (0.92-0.96)	<0.001	0.93 (0.91-0.96)	<0.001
	Comorbidities	1.49 (1.40-1.58)	<0.001	1.40 (1.30-1.50)	<0.001
	Grip Strength	0.95 (0.93-0.96)	<0.001	0.97 (0.95-0.99)	<0.001
EDUCATION
Model 1	Gender	1.24 (1.04-1.48)	0.016	1.14 (0.92-1.41)	0.228
	Age	1.00 (0.99-1.01)	0.532	1.02 (1.01-1.03)	<0.001
	BMI	1.05 (1.03-1.06)	<0.001	1.02 (1.00-1.04)	0.017
	Cognition	0.94 (0.92-0.96)	<0.001	0.94 (0.92-0.96)	<0.001
	Comorbidities	1.52 (1.43-1.61)	<0.001	1.42 (1.32-1.52)	<0.001
	GED/High School Graduate	0.67 (0.53-0.84)	<0.001	0.82 (0.62-1.10)	0.189
	Some College	0.80 (0.62-1.03)	0.087	0.78 (0.56-1.08)	0.134
	College and Above	0.62 (0.46-0.83)	0.001	0.69 (0.48-0.99)	0.047
Model 2	Gender	0.60 (0.46-0.77)	<0.001	0.75 (0.55-1.03)	0.074
	Age	0.98 (0.97-0.99)	<0.001	1.01 (1.00-1.02)	0.087
	BMI	1.05 (1.04-1.07)	<0.001	1.02 (1.01-1.04)	0.006
	Cognition	0.95 (0.93-0.97)	<0.001	0.94 (0.92-0.97)	<0.001
	Comorbidities	1.48 (1.39-1.57)	<0.001	1.39 (1.29-1.50)	<0.001
	Grip Strength	0.95 (0.94-0.96)	<0.001	0.97 (0.95-0.99)	<0.001
	GED/High School Graduate	0.67 (0.53-0.85)	<0.001	0.83 (0.62-1.11)	0.21
	Some College	0.80 (0.62-1.04)	0.096	0.78 (0.56-1.08)	0.135
	College and Above	0.63 (0.47-0.85)	0.002	0.70 (0.49-1.01)	0.058
Model 3	Gender	0.60 (0.47-0.77)	<0.001	0.76 (0.55-1.03)	0.077
	Age	0.98 (0.97-0.99)	<0.001	1.01 (1.00-1.02)	0.082
	BMI	1.05 (1.04-1.07)	<0.001	1.02 (1.01-1.04)	0.005
	Cognition	0.95 (0.93-0.97)	<0.001	0.95 (0.92-0.97)	<0.001
	Comorbidities	1.48 (1.39-1.57)	<0.001	1.39 (1.29-1.49)	<0.001
	Grip Strength	0.95 (0.94-0.97)	<0.001	0.97 (0.95-1.00)	0.038
	GED/High School Graduate	0.81 (0.42-1.57)	0.537	0.75 (0.34-1.69)	0.491
	Some College	0.87 (0.43-1.78)	0.709	0.91 (0.37-2.23)	0.834
	College and Above	1.16 (0.51-2.62)	0.728	0.97 (0.36-2.61)	0.952
	Grip Strength*High School Graduate	0.99 (0.97-1.02)	0.541	1.00 (0.98-1.03)	0.811
	Grip Strength*Some College	1.00 (0.97-1.02)	0.783	0.99 (0.96-1.03)	0.715
	Grip Strength*College and Above	0.98 (0.95-1.01)	0.128	0.99 (0.96-1.02)	0.508
WEALTH
Model 1	Gender	1.18 (0.99-1.40)	0.067	1.08 (0.87-1.34)	0.482
	Age	1.01 (1.00-1.01)	0.245	1.03 (1.02-1.04)	<0.001
	BMI	1.04 (1.03-1.06)	<0.001	1.02 (1.00-1.04)	0.029
	Cognition	0.95 (0.93-0.96)	<0.001	0.95 (0.93-0.97)	<0.001
	Comorbidities	1.50 (1.42-1.59)	<0.001	1.39 (1.29-1.49)	<0.001
	Wealth	0.74 (0.67-0.82)	<0.001	0.72 (0.64-0.81)	<0.001
Model 2	Gender	0.59 (0.46-0.75)	<0.001	0.74 (0.54-1.01)	0.061
	Age	0.99 (0.98-1.00)	0.035	1.02 (1.01-1.03)	0.001
	BMI	1.05 (1.04-1.06)	<0.001	1.02 (1.00-1.04)	0.011
	Cognition	0.95 (0.94-0.97)	<0.001	0.95 (0.93-0.98)	<0.001
	Comorbidities	1.46 (1.38-1.55)	<0.001	1.37 (1.27-1.47)	<0.001
	Grip Strength	0.95 (0.94-0.96)	<0.001	0.97 (0.96-0.99)	0.001
	Wealth	0.76 (0.69-0.84)	<0.001	0.73 (0.64-0.82)	<0.001
Model 3	Gender	0.59 (0.46-0.75)	<0.001	0.74 (0.54-1.01)	0.061
	Age	0.99 (0.98-1.00)	0.038	1.02 (1.01-1.03)	0.001
	BMI	1.05 (1.04-1.07)	<0.001	1.02 (1.01-1.04)	0.01
	Cognition	0.95 (0.94-0.97)	<0.001	0.95 (0.93-0.98)	<0.001
	Comorbidities	1.46 (1.38-1.55)	<0.001	1.37 (1.27-1.47)	<0.001
	Grip Strength	0.95 (0.94-0.96)	<0.001	0.97 (0.96-0.99)	0.001
	Wealth	0.85 (0.66-1.10)	0.225	0.83 (0.61-1.14)	0.255
	Grip Strength*Wealth	1.00 (0.99-1.00)	0.377	1.00 (0.98-1.01)	0.361
INCOME
Model 1	Gender	1.11 (0.93-1.33)	0.248	1.02 (0.82-1.28)	0.831
	Age	1.00 (0.99-1.01)	0.529	1.02 (1.01-1.03)	<0.001
	BMI	1.05 (1.03-1.06)	<0.001	1.02 (1.00-1.04)	0.016
	Cognition	0.95 (0.93-0.97)	<0.001	0.95 (0.93-0.97)	<0.001
	Comorbidities	1.51 (1.42-1.60)	<0.001	1.40 (1.30-1.50)	<0.001
	Income	0.73 (0.66-0.80)	<0.001	0.73 (0.64-0.83)	<0.001
Model 2	Gender	0.56 (0.43-0.72)	<0.001	0.69 (0.51-0.95)	0.022
	Age	0.98 (0.97-0.99)	<0.001	1.01 (1.00-1.02)	0.067
	BMI	1.05 (1.04-1.07)	<0.001	1.02 (1.01-1.04)	0.006
	Cognition	0.96 (0.94-0.98)	<0.001	0.96 (0.93-0.98)	<0.001
	Comorbidities	1.47 (1.38-1.56)	<0.001	1.38 (1.28-1.48)	<0.001
	Grip Strength	0.95 (0.94-0.96)	<0.001	0.97 (0.96-0.99)	<0.001
	Income	0.74 (0.67-0.82)	<0.001	0.73 (0.65-0.83)	<0.001
Model 3	Gender	0.56 (0.43-0.72)	<0.001	0.69 (0.51-0.95)	0.022
	Age	0.98 (0.97-0.99)	<0.001	1.01 (1.00-1.02)	0.065
	BMI	1.05 (1.04-1.07)	<0.001	1.02 (1.01-1.04)	0.005
	Cognition	0.96 (0.94-0.98)	<0.001	0.96 (0.93-0.98)	<0.001
	Comorbidities	1.47 (1.38-1.56)	<0.001	1.38 (1.28-1.48)	<0.001
	Grip Strength	0.95 (0.94-0.96)	<0.001	0.97 (0.96-0.99)	<0.001
	Income	0.77 (0.58-1.01)	0.058	0.77 (0.55-1.07)	0.121
	Grip Strength*Income	1.00 (0.99-1.01)	0.817	1.00 (0.99-1.01)	0.8
