# Supplementary material for: Socioeconomic status and the relationship of physical performance with activities of daily living among US older adults
Source: PLoS One. 2026 May 20;21(5):e0347918. doi: 10.1371/journal.pone.0347918 (PMC13189311; doi:10.1371/journal.pone.0347918)
Supplement: S2 Table — Model 1 represents regressions with either gait speed or SES variable as predictor. Model 2 represents regressions with both for gait speed and SES variable as predictors. Model 3 represents regressions with for gait speed, SES, and their interaction term as predictors. (XLSX) [file pone.0347918.s005.xlsx]

## Sheet: Sheet1
		2016 Cross-Sectional Cohort: Logistic Analysis of Gait Speed and ADL Disability		2016-2018 Longitudinal Cohort: Logistic Analysis of Gait Speed and ADL Disability
	Variables	OR	P-value	OR	P-value
	Gender	0.94 (0.69-1.26)	0.662	1.21 (0.85-1.73)	0.298
	Age	0.99 (0.98-1.01)	0.345	1.04 (1.02-1.06)	<0.001
	Height	0.52 (0.12-2.23)	0.379	2.16 (0.39-12.05)	0.38
	Cognition	0.99 (0.97-1.01)	0.507	0.96 (0.93-0.98)	<0.001
	Comorbidities	1.39 (1.29-1.49)	<0.001	1.40 (1.28-1.53)	<0.001
	Gait Speed	0.03 (0.02-0.05)	<0.001	0.20 (0.11-0.37)	<0.001
EDUCATION
Model 1	Gender	1.10 (0.82-1.47)	0.519	1.31 (0.92-1.87)	0.139
	Age	1.01 (1.00-1.03)	0.046	1.05 (1.03-1.07)	<0.001
	Height	0.30 (0.07-1.22)	0.091	1.82 (0.32-10.22)	0.498
	Cognition	0.95 (0.93-0.97)	<0.001	0.94 (0.92-0.97)	<0.001
	Comorbidities	1.52 (1.42-1.63)	<0.001	1.47 (1.35-1.60)	<0.001
	GED/High School Graduate	0.69 (0.52-0.91)	0.009	0.86 (0.62-1.21)	0.391
	Some College	0.91 (0.67-1.24)	0.545	0.73 (0.49-1.08)	0.112
	College and Above	0.71 (0.51-1.01)	0.053	0.73 (0.48-1.10)	0.135
Model 2	Gender	0.95 (0.70-1.28)	0.739	1.21 (0.85-1.74)	0.288
	Age	0.99 (0.98-1.01)	0.445	1.04 (1.03-1.06)	<0.001
	Height	0.58 (0.13-2.51)	0.466	2.38 (0.42-13.43)	0.328
	Cognition	1.00 (0.97-1.02)	0.708	0.96 (0.93-0.99)	0.008
	Comorbidities	1.39 (1.29-1.49)	<0.001	1.40 (1.28-1.52)	<0.001
	Gait Speed	0.03 (0.02-0.05)	<0.001	0.21 (0.11-0.38)	<0.001
	GED/High School Graduate	0.74 (0.56-0.99)	0.042	0.92 (0.66-1.29)	0.623
	Some College	1.00 (0.73-1.38)	0.981	0.78 (0.52-1.16)	0.214
	College and Above	0.84 (0.59-1.20)	0.347	0.81 (0.53-1.22)	0.313
Model 3	Gender	0.94 (0.70-1.27)	0.702	1.21 (0.84-1.73)	0.3
	Age	0.99 (0.98-1.01)	0.407	1.04 (1.03-1.06)	<0.001
	Height	0.57 (0.13-2.47)	0.452	2.18 (0.38-12.45)	0.379
	Cognition	0.99 (0.97-1.02)	0.639	0.96 (0.94-0.99)	0.01
	Comorbidities	1.39 (1.29-1.49)	<0.001	1.40 (1.29-1.53)	<0.001
	Gait Speed	0.04 (0.01-0.14)	<0.001	0.30 (0.08-1.10)	0.068
	GED/High School Graduate	0.91 (0.38-2.17)	0.824	2.08 (0.74-5.84)	0.164
	Some College	0.98 (0.37-2.56)	0.961	0.73 (0.22-2.40)	0.606
	College and Above	2.86 (0.93-8.75)	0.066	0.53 (0.15-1.92)	0.333
	Gait Speed*High School Graduate	0.71 (0.18-2.81)	0.623	0.28 (0.06-1.35)	0.114
	Gait Speed*Some College	0.99 (0.23-4.25)	0.984	1.03 (0.19-5.63)	0.974
	Gait Speed*College and Above	0.16 (0.03-0.85)	0.031	1.58 (0.28-8.93)	0.605
WEALTH
Model 1	Gender	1.04 (0.78-1.39)	0.775	1.27 (0.89-1.81)	0.189
	Age	1.02 (1.01-1.04)	0.003	1.06 (1.04-1.08)	<0.001
	Height	0.36 (0.09-1.49)	0.159	2.13 (0.38-11.83)	0.387
	Cognition	0.96 (0.94-0.99)	0.001	0.95 (0.93-0.98)	<0.001
	Comorbidities	1.48 (1.38-1.59)	<0.001	1.44 (1.32-1.56)	<0.001
	Wealth	0.72 (0.64-0.81)	<0.001	0.78 (0.68-0.89)	<0.001
Model 2	Gender	0.92 (0.68-1.25)	0.606	1.20 (0.84-1.71)	0.325
	Age	1.00 (0.98-1.01)	0.964	1.05 (1.03-1.07)	<0.001
	Height	0.64 (0.15-2.77)	0.554	2.69 (0.48-15.06)	0.261
	Cognition	1.00 (0.98-1.03)	0.738	0.97 (0.94-0.99)	0.018
	Comorbidities	1.37 (1.28-1.48)	<0.001	1.38 (1.26-1.51)	<0.001
	Gait Speed	0.03 (0.02-0.06)	<0.001	0.24 (0.13-0.43)	<0.001
	Wealth	0.82 (0.73-0.92)	<0.001	0.82 (0.72-0.95)	0.006
Model 3	Gender	0.92 (0.68-1.24)	0.595	1.20 (0.84-1.71)	0.317
	Age	1.00 (0.98-1.01)	0.914	1.05 (1.03-1.07)	<0.001
	Height	0.63 (0.15-2.71)	0.538	2.75 (0.49-15.44)	0.254
	Cognition	1.00 (0.98-1.03)	0.795	0.97 (0.94-0.99)	0.019
	Comorbidities	1.37 (1.28-1.48)	<0.001	1.38 (1.27-1.51)	<0.001
	Gait Speed	0.03 (0.02-0.05)	<0.001	0.24 (0.13-0.46)	<0.001
	Wealth	1.08 (0.76-1.52)	0.675	0.76 (0.51-1.14)	0.187
	Gait Speed*Wealth	0.65 (0.40-1.08)	0.098	1.12 (0.65-1.94)	0.68
INCOME
Model 1	Gender	1.00 (0.75-1.33)	0.987	1.23 (0.86-1.75)	0.264
	Age	1.01 (1.00-1.03)	0.101	1.05 (1.03-1.07)	<0.001
	Height	0.34 (0.08-1.42)	0.139	1.96 (0.35-10.90)	0.443
	Cognition	0.96 (0.94-0.98)	<0.001	0.95 (0.92-0.97)	<0.001
	Comorbidities	1.51 (1.41-1.62)	<0.001	1.46 (1.34-1.59)	<0.001
	Income	0.76 (0.68-0.85)	<0.001	0.83 (0.72-0.95)	0.008
Model 2	Gender	0.90 (0.66-1.21)	0.473	1.16 (0.81-1.66)	0.411
	Age	0.99 (0.98-1.01)	0.343	1.04 (1.02-1.06)	<0.001
	Height	0.64 (0.15-2.76)	0.55	2.53 (0.45-14.21)	0.292
	Cognition	1.00 (0.98-1.03)	0.784	0.96 (0.94-0.99)	0.01
	Comorbidities	1.39 (1.29-1.49)	<0.001	1.39 (1.28-1.52)	<0.001
	Gait Speed	0.03 (0.02-0.05)	<0.001	0.22 (0.12-0.40)	<0.001
	Income	0.84 (0.74-0.94)	0.004	0.87 (0.75-1.00)	0.052
Model 3	Gender	0.89 (0.66-1.21)	0.471	1.17 (0.81-1.67)	0.4
	Age	0.99 (0.98-1.01)	0.341	1.04 (1.02-1.06)	<0.001
	Height	0.64 (0.15-2.75)	0.544	2.60 (0.46-14.64)	0.279
	Cognition	1.00 (0.98-1.03)	0.798	0.96 (0.94-0.99)	0.011
	Comorbidities	1.38 (1.29-1.49)	<0.001	1.39 (1.28-1.52)	<0.001
	Gait Speed	0.03 (0.02-0.05)	<0.001	0.23 (0.12-0.43)	<0.001
	Income	0.89 (0.63-1.25)	0.5	0.76 (0.51-1.14)	0.181
	Gait Speed*Income	0.91 (0.56-1.50)	0.716	1.21 (0.70-2.09)	0.484
