# Supplementary material for: Socioeconomic status and the relationship of physical performance with activities of daily living among US older adults
Source: PLoS One. 2026 May 20;21(5):e0347918. doi: 10.1371/journal.pone.0347918 (PMC13189311; doi:10.1371/journal.pone.0347918)
Supplement: S3 Table — Model 1 represents regressions with either gait speed or SES variable as predictor. Model 2 represents regressions with both for gait speed and SES variable as predictors. Model 3 represents regressions with for gait speed, SES, and their interaction term as predictors. (XLSX) [file pone.0347918.s006.xlsx]

## Sheet: Sheet1
		2016-2020 Longitudinal Cohort: Logistic Analysis of Grip Strength and ADL Disability		2016-2020 Longitudinal Cohort: Logistic Analysis of Gait Speed and ADL Disability
	Variables	OR	P-value	OR	P-value
	Gender	0.85 (0.64-1.15)	0.299	1.18 (0.83-1.69)	0.354
	Age	1.02 (1.01-1.03)	0.003	1.06 (1.04-1.07)	<0.001
	BMI (Grip Strength Analyses) or Height (Gait Speed Analyses)	1.01 (1.00-1.03)	0.12	1.82 (0.32-10.27)	0.5
	Cognition	1.26 (1.18-1.35)	<0.001	0.93 (0.91-0.96)	<0.001
	Comorbidities	0.93 (0.91-0.95)	<0.001	1.35 (1.23-1.47)	<0.001
	Physical Performance (Grip Strength or Gait Speed)	0.98 (0.96-0.99)	0.008	0.30 (0.16-0.53)	<0.001
EDUCATION
Model 1	Gender	1.13 (0.92-1.38)	0.229	1.30 (0.91-1.85)	0.152
	Age	1.02 (1.01-1.03)	<0.001	1.06 (1.04-1.08)	<0.001
	BMI	1.01 (0.99-1.03)	0.248	1.72 (0.30-9.82)	0.54
	Cognition	1.27 (1.19-1.36)	<0.001	0.93 (0.90-0.95)	<0.001
	Comorbidities	0.94 (0.92-0.96)	<0.001	1.40 (1.28-1.53)	<0.001
	GED/High School Graduate	0.73 (0.56-0.95)	0.02	0.60 (0.42-0.84)	0.004
	Some College	0.83 (0.61-1.11)	0.21	0.67 (0.46-0.99)	0.047
	College and Above	0.63 (0.45-0.89)	0.008	0.71 (0.48-1.07)	0.105
Model 2	Gender	0.85 (0.63-1.14)	0.269	1.22 (0.85-1.74)	0.277
	Age	1.02 (1.01-1.03)	0.002	1.06 (1.04-1.08)	<0.001
	BMI	1.01 (1.00-1.03)	0.154	2.11 (0.37-12.09)	0.401
	Cognition	1.25 (1.17-1.34)	<0.001	0.94 (0.91-0.97)	<0.001
	Comorbidities	0.94 (0.92-0.97)	<0.001	1.35 (1.24-1.48)	<0.001
	Physical Performance	0.98 (0.96-1.00)	0.01	0.31 (0.17-0.57)	<0.001
	GED/High School Graduate	0.73 (0.56-0.95)	0.021	0.64 (0.45-0.90)	0.011
	Some College	0.82 (0.61-1.11)	0.203	0.72 (0.49-1.07)	0.105
	College and Above	0.64 (0.45-0.90)	0.009	0.79 (0.52-1.18)	0.248
Model 3	Gender	0.85 (0.63-1.14)	0.277	1.21 (0.85-1.73)	0.29
	Age	1.02 (1.01-1.03)	0.002	1.06 (1.04-1.08)	<0.001
	BMI	1.01 (1.00-1.03)	0.165	1.99 (0.35-11.42)	0.441
	Cognition	1.26 (1.17-1.34)	<0.001	0.94 (0.91-0.97)	<0.001
	Comorbidities	0.94 (0.92-0.97)	<0.001	1.35 (1.24-1.48)	<0.001
	Physical Performance	0.97 (0.95-0.99)	0.012	0.48 (0.14-1.73)	0.264
	GED/High School Graduate	0.48 (0.23-1.02)	0.056	1.18 (0.39-3.58)	0.772
	Some College	0.56 (0.25-1.26)	0.159	0.76 (0.22-2.62)	0.66
	College and Above	0.50 (0.20-1.28)	0.15	1.03 (0.27-3.85)	0.968
	Physical Performance*High School Graduate	1.02 (0.99-1.04)	0.24	0.40 (0.08-1.95)	0.258
	Physical Performance*Some College	1.02 (0.99-1.05)	0.309	0.88 (0.16-4.76)	0.884
	Physical Performance*College and Above	1.01 (0.98-1.04)	0.552	0.66 (0.12-3.68)	0.632
WEALTH
Model 1	Gender	1.08 (0.88-1.33)	0.44	1.23 (0.86-1.74)	0.258
	Age	1.03 (1.02-1.04)	<0.001	1.07 (1.05-1.09)	<0.001
	BMI	1.01 (0.99-1.02)	0.37	1.91 (0.34-10.76)	0.461
	Cognition	1.25 (1.17-1.34)	<0.001	0.93 (0.91-0.96)	<0.001
	Comorbidities	0.95 (0.93-0.97)	<0.001	1.36 (1.25-1.49)	<0.001
	Wealth	0.77 (0.69-0.86)	<0.001	0.79 (0.69-0.90)	<0.001
Model 2	Gender	0.83 (0.62-1.12)	0.225	1.17 (0.82-1.66)	0.391
	Age	1.02 (1.01-1.04)	<0.001	1.06 (1.04-1.08)	<0.001
	BMI	1.01 (0.99-1.03)	0.25	2.29 (0.40-13.00)	0.348
	Cognition	1.24 (1.16-1.33)	<0.001	0.95 (0.92-0.97)	<0.001
	Comorbidities	0.95 (0.93-0.97)	<0.001	1.33 (1.21-1.45)	<0.001
	Physical Performance	0.98 (0.97-1.00)	0.019	0.34 (0.19-0.62)	<0.001
	Wealth	0.78 (0.69-0.87)	<0.001	0.82 (0.72-0.95)	0.006
Model 3	Gender	0.83 (0.62-1.12)	0.223	1.17 (0.82-1.66)	0.396
	Age	1.02 (1.01-1.04)	<0.001	1.06 (1.04-1.08)	<0.001
	BMI	1.01 (0.99-1.03)	0.226	2.26 (0.40-12.80)	0.355
	Cognition	1.24 (1.16-1.33)	<0.001	0.94 (0.92-0.97)	<0.001
	Comorbidities	0.95 (0.93-0.97)	<0.001	1.33 (1.21-1.45)	<0.001
	Physical Performance	0.98 (0.96-1.00)	0.012	0.33 (0.17-0.61)	<0.001
	Wealth	0.96 (0.72-1.27)	0.783	0.91 (0.59-1.40)	0.674
	Physical Performance*Wealth	0.99 (0.98-1.00)	0.107	0.87 (0.50-1.51)	0.621
INCOME
Model 1	Gender	1.06 (0.86-1.30)	0.602	1.25 (0.87-1.78)	0.224
	Age	1.02 (1.01-1.03)	<0.001	1.06 (1.04-1.08)	<0.001
	BMI	1.01 (0.99-1.03)	0.237	1.42 (0.25-8.03)	0.691
	Cognition	1.26 (1.18-1.35)	<0.001	0.92 (0.89-0.95)	<0.001
	Comorbidities	0.94 (0.92-0.97)	<0.001	1.40 (1.28-1.52)	<0.001
	Income	0.81 (0.72-0.91)	<0.001	0.98 (0.85-1.13)	0.808
Model 2	Gender	0.80 (0.59-1.07)	0.133	1.19 (0.83-1.70)	0.343
	Age	1.02 (1.01-1.03)	0.003	1.06 (1.04-1.08)	<0.001
	BMI	1.01 (1.00-1.03)	0.147	1.79 (0.31-10.18)	0.512
	Cognition	1.25 (1.17-1.34)	<0.001	0.93 (0.91-0.96)	<0.001
	Comorbidities	0.95 (0.93-0.97)	<0.001	1.35 (1.23-1.47)	<0.001
	Physical Performance	0.98 (0.96-1.00)	0.012	0.29 (0.16-0.53)	<0.001
	Income	0.81 (0.72-0.91)	<0.001	1.02 (0.88-1.17)	0.816
Model 3	Gender	0.80 (0.59-1.07)	0.137	1.18 (0.83-1.69)	0.358
	Age	1.02 (1.01-1.03)	0.003	1.05 (1.04-1.07)	<0.001
	BMI	1.01 (1.00-1.03)	0.144	1.70 (0.30-9.67)	0.55
	Cognition	1.25 (1.17-1.34)	<0.001	0.93 (0.90-0.96)	<0.001
	Comorbidities	0.95 (0.93-0.97)	<0.001	1.34 (1.23-1.47)	<0.001
	Physical Performance	0.98 (0.96-1.00)	0.01	0.26 (0.14-0.48)	<0.001
	Income	0.89 (0.66-1.22)	0.477	1.54 (1.00-2.38)	0.048
	Physical Performance*Income	1.00 (0.99-1.01)	0.507	0.56 (0.32-0.99)	0.045
