# Supplementary material for: Socioeconomic status and the relationship of physical performance with activities of daily living among US older adults
Source: PLoS One. 2026 May 20;21(5):e0347918. doi: 10.1371/journal.pone.0347918 (PMC13189311; doi:10.1371/journal.pone.0347918)
Supplement: S4 Table — Model 1 represents regressions with either gait speed or SES variable as predictor. Model 2 represents regressions with both for gait speed and SES variable as predictors. Model 3 represents regressions with for gait speed, SES, and their interaction term as predictors. (XLSX) [file pone.0347918.s007.xlsx]

## Sheet: Sheet1
		2016 Cross-Sectional Cohort: Negative Binomial Analysis of Grip Strength and ADL Disability		2016-2018 Longitudinal Cohort: Negative Binomial Analysis of Grip Strength and ADL Disability		2016-2020 Longitudinal Cohort: Negative Binomial Analysis of Grip Strength and ADL Disability
	Variables	Mean Ratio	P-value	Mean Ratio	P-value	Mean Ratio	P-value
	Gender	0.62 (0.49-0.78)	<0.001	0.68 (0.50-0.93)	0.016	0.89 (0.63-1.25)	0.503
	Age	0.98 (0.97-0.98)	<0.001	1.00 (0.99-1.01)	0.537	1.02 (1.01-1.03)	0.003
	BMI	1.04 (1.03-1.06)	<0.001	1.02 (1.00-1.04)	0.036	1.01 (0.99-1.03)	0.411
	Cognition	0.93 (0.92-0.95)	<0.001	1.36 (1.27-1.47)	<0.001	1.25 (1.15-1.36)	<0.001
	Comorbidities	1.45 (1.37-1.53)	<0.001	0.93 (0.91-0.95)	<0.001	0.91 (0.89-0.93)	<0.001
	Grip Strength	0.95 (0.94-0.96)	<0.001	0.97 (0.95-0.98)	<0.001	0.98 (0.97-1.00)	0.054
EDUCATION
Model 1	Gender	1.19 (1.01-1.41)	0.039	1.11 (0.89-1.37)	0.355	1.12 (0.89-1.40)	0.351
	Age	0.99 (0.98-1.00)	0.033	1.01 (1.00-1.02)	0.01	1.02 (1.01-1.04)	<0.001
	BMI	1.04 (1.02-1.05)	<0.001	1.01 (1.00-1.03)	0.099	1.01 (0.99-1.03)	0.505
	Cognition	0.93 (0.91-0.95)	<0.001	1.39 (1.29-1.49)	<0.001	1.25 (1.16-1.36)	<0.001
	Comorbidities	1.48 (1.40-1.57)	<0.001	0.93 (0.91-0.96)	<0.001	0.92 (0.89-0.94)	<0.001
	GED/High School Graduate	0.68 (0.54-0.86)	<0.001	0.86 (0.64-1.16)	0.319	0.77 (0.55-1.07)	0.119
	Some College	0.90 (0.70-1.16)	0.413	0.87 (0.62-1.22)	0.415	0.98 (0.68-1.41)	0.923
	College and Above	0.67 (0.50-0.88)	0.005	0.75 (0.52-1.08)	0.125	0.69 (0.47-1.03)	0.067
Model 2	Gender	0.61 (0.49-0.78)	<0.001	0.68 (0.50-0.93)	0.016	0.88 (0.62-1.24)	0.471
	Age	0.98 (0.97-0.99)	<0.001	1.00 (0.99-1.02)	0.467	1.02 (1.01-1.03)	0.001
	BMI	1.04 (1.03-1.05)	<0.001	1.02 (1.00-1.04)	0.044	1.01 (0.99-1.03)	0.413
	Cognition	0.94 (0.92-0.96)	<0.001	1.36 (1.26-1.46)	<0.001	1.24 (1.15-1.35)	<0.001
	Comorbidities	1.44 (1.37-1.53)	<0.001	0.94 (0.91-0.96)	<0.001	0.92 (0.89-0.94)	<0.001
	Grip Strength	0.95 (0.94-0.97)	<0.001	0.97 (0.95-0.98)	<0.001	0.98 (0.97-1.00)	0.072
	GED/High School Graduate	0.68 (0.55-0.85)	<0.001	0.89 (0.66-1.20)	0.456	0.79 (0.56-1.09)	0.151
	Some College	0.89 (0.70-1.14)	0.376	0.90 (0.64-1.26)	0.527	1.00 (0.70-1.43)	0.996
	College and Above	0.68 (0.51-0.89)	0.006	0.78 (0.54-1.13)	0.188	0.71 (0.48-1.05)	0.086
Model 3	Gender	0.61 (0.49-0.78)	<0.001	0.69 (0.50-0.94)	0.019	0.89 (0.63-1.25)	0.494
	Age	0.98 (0.97-0.99)	<0.001	1.00 (0.99-1.02)	0.42	1.02 (1.01-1.03)	<0.001
	BMI	1.04 (1.03-1.05)	<0.001	1.02 (1.00-1.04)	0.037	1.01 (0.99-1.03)	0.431
	Cognition	0.94 (0.92-0.96)	<0.001	1.35 (1.26-1.46)	<0.001	1.24 (1.15-1.35)	<0.001
	Comorbidities	0.97 (0.95-0.98)	<0.001	0.94 (0.91-0.96)	<0.001	0.92 (0.89-0.94)	<0.001
	Grip Strength	1.44 (1.36-1.52)	<0.001	0.97 (0.94-0.99)	0.016	0.97 (0.94-1.00)	0.027
	GED/High School Graduate	1.04 (0.56-1.94)	0.898	0.65 (0.28-1.49)	0.307	0.36 (0.14-0.95)	0.04
	Some College	1.34 (0.69-2.59)	0.389	1.23 (0.49-3.07)	0.665	0.51 (0.19-1.40)	0.193
	College and Above	1.27 (0.59-2.72)	0.542	1.17 (0.43-3.20)	0.752	0.56 (0.19-1.68)	0.3
	Grip Strength*High School Graduate	0.98 (0.96-1.01)	0.154	1.01 (0.98-1.04)	0.444	1.03 (1.00-1.06)	0.094
	Grip Strength*Some College	0.99 (0.96-1.01)	0.199	0.99 (0.96-1.02)	0.483	1.03 (0.99-1.06)	0.155
	Grip Strength*College and Above	0.98 (0.95-1.00)	0.08	0.99 (0.95-1.02)	0.405	1.01 (0.97-1.05)	0.578
WEALTH
Model 1	Gender	1.14 (0.96-1.35)	0.129	1.06 (0.86-1.32)	0.58	1.07 (0.85-1.34)	0.583
	Age	1.00 (0.99-1.01)	0.702	1.02 (1.01-1.04)	<0.001	1.03 (1.02-1.05)	<0.001
	BMI	1.04 (1.02-1.05)	<0.001	1.01 (1.00-1.03)	0.107	1.00 (0.98-1.02)	0.746
	Cognition	0.94 (0.92-0.95)	<0.001	1.35 (1.25-1.45)	<0.001	1.24 (1.14-1.34)	<0.001
	Comorbidities	1.46 (1.38-1.54)	<0.001	0.94 (0.92-0.97)	<0.001	0.92 (0.90-0.95)	<0.001
	Wealth	0.77 (0.70-0.84)	<0.001	0.73 (0.65-0.83)	<0.001	0.75 (0.66-0.86)	<0.001
Model 2	Gender	0.60 (0.48-0.76)	<0.001	0.68 (0.50-0.93)	0.015	0.84 (0.59-1.18)	0.307
	Age	0.98 (0.98-0.99)	<0.001	1.02 (1.00-1.03)	0.015	1.03 (1.02-1.04)	<0.001
	BMI	1.04 (1.03-1.05)	<0.001	1.02 (1.00-1.04)	0.051	1.00 (0.99-1.02)	0.629
	Cognition	0.95 (0.93-0.96)	<0.001	1.33 (1.23-1.43)	<0.001	1.23 (1.13-1.33)	<0.001
	Comorbidities	1.42 (1.34-1.50)	<0.001	0.95 (0.93-0.97)	<0.001	0.93 (0.90-0.95)	<0.001
	Grip Strength	0.95 (0.94-0.97)	<0.001	0.97 (0.95-0.98)	<0.001	0.98 (0.97-1.00)	0.065
	Wealth	0.78 (0.71-0.86)	<0.001	0.75 (0.66-0.84)	<0.001	0.76 (0.66-0.86)	<0.001
Model 3	Gender	0.60 (0.47-0.76)	<0.001	0.67 (0.49-0.92)	0.012	0.83 (0.59-1.17)	0.278
	Age	0.98 (0.98-0.99)	<0.001	1.02 (1.00-1.03)	0.012	1.03 (1.02-1.04)	<0.001
	BMI	1.04 (1.03-1.05)	<0.001	1.02 (1.00-1.04)	0.034	1.01 (0.99-1.03)	0.519
	Cognition	0.95 (0.93-0.96)	<0.001	1.33 (1.24-1.43)	<0.001	1.23 (1.13-1.33)	<0.001
	Comorbidities	1.42 (1.34-1.50)	<0.001	0.95 (0.93-0.97)	<0.001	0.93 (0.90-0.95)	<0.001
	Grip Strength	0.95 (0.94-0.96)	<0.001	0.97 (0.95-0.98)	<0.001	0.98 (0.96-1.00)	0.04
	Wealth	0.99 (0.78-1.25)	0.909	1.02 (0.75-1.39)	0.891	1.04 (0.74-1.45)	0.821
	Grip Strength*Wealth	0.99 (0.98-1.00)	0.04	0.99 (0.98-1.00)	0.029	0.99 (0.98-1.00)	0.042
INCOME
Model 1	Gender	1.07 (0.91-1.27)	0.407	1.02 (0.82-1.27)	0.854	1.04 (0.82-1.31)	0.737
	Age	0.99 (0.98-1.00)	0.031	1.01 (1.00-1.03)	0.006	1.03 (1.01-1.04)	<0.001
	BMI	1.04 (1.02-1.05)	<0.001	1.01 (1.00-1.03)	0.095	1.00 (0.99-1.02)	0.619
	Cognition	0.94 (0.92-0.96)	<0.001	1.36 (1.27-1.47)	<0.001	1.24 (1.15-1.35)	<0.001
	Comorbidities	1.47 (1.39-1.55)	<0.001	0.94 (0.92-0.96)	<0.001	0.92 (0.90-0.95)	<0.001
	Income	0.74 (0.68-0.82)	<0.001	0.77 (0.68-0.87)	<0.001	0.79 (0.69-0.90)	<0.001
Model 2	Gender	0.58 (0.45-0.73)	<0.001	0.64 (0.47-0.88)	0.006	0.84 (0.59-1.19)	0.33
	Age	0.98 (0.97-0.99)	<0.001	1.01 (0.99-1.02)	0.339	1.02 (1.01-1.03)	<0.001
	BMI	1.04 (1.03-1.06)	<0.001	1.02 (1.00-1.04)	0.043	1.01 (0.99-1.03)	0.52
	Cognition	0.95 (0.93-0.97)	<0.001	1.34 (1.24-1.44)	<0.001	1.24 (1.14-1.34)	<0.001
	Comorbidities	1.43 (1.35-1.51)	<0.001	0.95 (0.92-0.97)	<0.001	0.93 (0.90-0.95)	<0.001
	Grip Strength	0.96 (0.94-0.97)	<0.001	0.97 (0.95-0.98)	<0.001	0.99 (0.97-1.00)	0.1
	Income	0.76 (0.69-0.84)	<0.001	0.78 (0.69-0.88)	<0.001	0.80 (0.70-0.91)	<0.001
Model 3	Gender	0.58 (0.46-0.73)	<0.001	0.64 (0.47-0.88)	0.006	0.84 (0.60-1.19)	0.339
	Age	0.98 (0.97-0.99)	<0.001	1.01 (0.99-1.02)	0.308	1.02 (1.01-1.03)	<0.001
	BMI	1.04 (1.03-1.06)	<0.001	1.02 (1.00-1.04)	0.036	1.01 (0.99-1.03)	0.505
	Cognition	0.95 (0.93-0.97)	<0.001	1.34 (1.24-1.44)	<0.001	1.23 (1.14-1.34)	<0.001
	Comorbidities	1.43 (1.35-1.51)	<0.001	0.95 (0.92-0.97)	<0.001	0.92 (0.90-0.95)	<0.001
	Grip Strength	0.95 (0.94-0.97)	<0.001	0.97 (0.95-0.98)	<0.001	0.99 (0.97-1.00)	0.099
	Income	0.79 (0.61-1.02)	0.07	0.96 (0.69-1.34)	0.825	0.89 (0.62-1.27)	0.513
	Grip Strength*Income	1.00 (0.99-1.01)	0.75	0.99 (0.98-1.00)	0.187	1.00 (0.99-1.01)	0.515
