# Supplementary material for: Socioeconomic status and the relationship of physical performance with activities of daily living among US older adults
Source: PLoS One. 2026 May 20;21(5):e0347918. doi: 10.1371/journal.pone.0347918 (PMC13189311; doi:10.1371/journal.pone.0347918)
Supplement: S5 Table — Model 1 represents regressions with either gait speed or SES variable as predictor. Model 2 represents regressions with both for gait speed and SES variable as predictors. Model 3 represents regressions with for gait speed, SES, and their interaction term as predictors. (XLSX) [file pone.0347918.s008.xlsx]

## Sheet: Sheet1
		2016 Cross-Sectional Cohort: Logistic Analysis of Gait Speed and ADL Disability		2016-2018 Longitudinal Cohort: Logistic Analysis of Gait Speed and ADL Disability		2016-2020 Longitudinal Cohort: Logistic Analysis of Gait Speed and ADL Disability
	Variables	Mean Ratio	P-value	Mean Ratio	P-value	Mean Ratio	P-value
	Gender	0.86 (0.66-1.13)	0.278	1.11 (0.78-1.58)	0.552	1.36 (0.95-1.95)	0.088
	Age	0.99 (0.97-1.00)	0.042	1.04 (1.02-1.06)	<0.001	1.07 (1.05-1.09)	<0.001
	Height	0.25 (0.07-0.91)	0.035	1.20 (0.22-6.61)	0.831	4.81 (0.84-27.51)	0.079
	Cognition	0.98 (0.96-1.00)	0.014	1.34 (1.23-1.45)	<0.001	1.27 (1.16-1.39)	<0.001
	Comorbidities	1.36 (1.27-1.44)	<0.001	0.95 (0.92-0.97)	<0.001	0.93 (0.90-0.95)	<0.001
	Gait Speed	0.04 (0.02-0.06)	<0.001	0.21 (0.12-0.38)	<0.001	0.30 (0.16-0.54)	<0.001
EDUCATION
Model 1	Gender	1.00 (0.76-1.32)	0.987	1.23 (0.86-1.75)	0.256	1.52 (1.06-2.17)	0.021
	Age	1.01 (0.99-1.02)	0.312	1.05 (1.03-1.07)	<0.001	1.08 (1.06-1.10)	<0.001
	Height	0.94 (0.92-0.96)	<0.001	1.07 (0.19-6.02)	0.94	5.05 (0.87-29.26)	0.071
	Cognition	1.50 (1.41-1.61)	<0.001	1.40 (1.29-1.53)	<0.001	1.31 (1.20-1.43)	<0.001
	Comorbidities	0.14 (0.04-0.56)	0.005	0.93 (0.90-0.96)	<0.001	0.92 (0.89-0.94)	<0.001
	GED/High School Graduate	0.72 (0.55-0.95)	0.017	0.85 (0.60-1.19)	0.342	0.66 (0.46-0.94)	0.022
	Some College	1.08 (0.81-1.45)	0.591	0.74 (0.50-1.10)	0.142	0.73 (0.49-1.10)	0.132
	College and Above	0.77 (0.55-1.07)	0.118	0.81 (0.54-1.23)	0.325	0.83 (0.55-1.26)	0.387
Model 2	Gender	0.89 (0.68-1.16)	0.368	1.14 (0.80-1.62)	0.479	1.42 (1.00-2.03)	0.053
	Age	0.99 (0.98-1.00)	0.077	1.04 (1.02-1.06)	<0.001	1.07 (1.05-1.09)	<0.001
	Height	0.28 (0.08-0.99)	0.05	1.37 (0.25-7.58)	0.719	5.31 (0.92-30.52)	0.06
	Cognition	0.98 (0.96-1.00)	0.023	1.33 (1.22-1.45)	<0.001	1.28 (1.17-1.40)	<0.001
	Comorbidities	1.35 (1.27-1.44)	<0.001	0.95 (0.92-0.98)	<0.001	0.93 (0.90-0.96)	<0.001
	Gait Speed	0.04 (0.02-0.06)	<0.001	0.21 (0.12-0.39)	<0.001	0.30 (0.16-0.54)	<0.001
	GED/High School Graduate	0.77 (0.60-0.99)	0.04	0.86 (0.61-1.21)	0.397	0.67 (0.47-0.97)	0.032
	Some College	1.16 (0.88-1.52)	0.294	0.79 (0.53-1.17)	0.241	0.80 (0.54-1.20)	0.275
	College and Above	0.90 (0.66-1.23)	0.514	0.89 (0.59-1.35)	0.584	0.92 (0.60-1.39)	0.679
Model 3	Gender	0.88 (0.67-1.14)	0.332	1.14 (0.80-1.62)	0.479	1.39 (0.98-1.98)	0.069
	Age	0.99 (0.98-1.00)	0.064	1.04 (1.02-1.06)	<0.001	1.07 (1.05-1.09)	<0.001
	Height	0.27 (0.07-0.97)	0.044	1.35 (0.24-7.48)	0.73	4.53 (0.79-26.01)	0.091
	Cognition	0.98 (0.96-1.00)	0.017	1.34 (1.23-1.46)	<0.001	1.28 (1.17-1.40)	<0.001
	Comorbidities	1.35 (1.27-1.44)	<0.001	0.95 (0.93-0.98)	<0.001	0.93 (0.90-0.96)	<0.001
	Gait Speed	0.06 (0.02-0.15)	<0.001	0.40 (0.11-1.40)	0.151	0.74 (0.20-2.72)	0.646
	GED/High School Graduate	0.99 (0.47-2.06)	0.97	2.00 (0.71-5.65)	0.189	2.34 (0.74-7.36)	0.147
	Some College	1.25 (0.56-2.78)	0.581	0.80 (0.24-2.63)	0.717	1.10 (0.31-3.93)	0.88
	College and Above	2.58 (1.00-6.62)	0.049	1.14 (0.32-3.98)	0.843	1.52 (0.40-5.73)	0.539
	Gait Speed*High School Graduate	0.64 (0.20-2.11)	0.468	0.27 (0.06-1.26)	0.097	0.17 (0.03-0.83)	0.028
	Gait Speed*Some College	0.84 (0.24-2.88)	0.78	0.89 (0.17-4.67)	0.888	0.58 (0.11-3.19)	0.532
	Gait Speed*College and Above	0.20 (0.05-0.83)	0.026	0.65 (0.12-3.49)	0.611	0.46 (0.08-2.54)	0.371
WEALTH
Model 1	Gender	0.95 (0.73-1.25)	0.737	1.19 (0.84-1.70)	0.322	1.45 (1.02-2.07)	0.041
	Age	1.01 (1.00-1.03)	0.036	1.05 (1.03-1.07)	<0.001	1.08 (1.06-1.10)	<0.001
	Height	0.18 (0.05-0.67)	0.011	1.14 (0.20-6.34)	0.884	5.81 (1.01-33.52)	0.049
	Cognition	0.95 (0.93-0.97)	<0.001	1.38 (1.27-1.50)	<0.001	1.29 (1.18-1.41)	<0.001
	Comorbidities	1.46 (1.37-1.56)	<0.001	0.93 (0.91-0.96)	<0.001	0.92 (0.90-0.95)	<0.001
	Wealth	0.72 (0.65-0.80)	<0.001	0.84 (0.73-0.96)	0.01	0.85 (0.74-0.98)	0.021
Model 2	Gender	0.85 (0.66-1.11)	0.245	1.11 (0.78-1.58)	0.551	1.37 (0.96-1.95)	0.085
	Age	0.99 (0.98-1.01)	0.344	1.04 (1.03-1.06)	<0.001	1.07 (1.05-1.10)	<0.001
	Height	0.30 (0.08-1.09)	0.068	1.40 (0.25-7.75)	0.696	5.93 (1.03-34.00)	0.046
	Cognition	0.99 (0.97-1.01)	0.227	1.32 (1.21-1.44)	<0.001	1.26 (1.15-1.38)	<0.001
	Comorbidities	1.34 (1.25-1.42)	<0.001	0.95 (0.93-0.98)	<0.001	0.93 (0.91-0.96)	<0.001
	Gait Speed	0.04 (0.03-0.07)	<0.001	0.23 (0.13-0.42)	<0.001	0.33 (0.18-0.60)	<0.001
	Wealth	0.81 (0.73-0.90)	<0.001	0.88 (0.77-1.01)	0.076	0.90 (0.78-1.03)	0.119
Model 3	Gender	0.86 (0.66-1.11)	0.247	1.10 (0.78-1.57)	0.585	1.37 (0.96-1.96)	0.081
	Age	0.99 (0.98-1.01)	0.291	1.04 (1.03-1.06)	<0.001	1.08 (1.06-1.10)	<0.001
	Height	0.31 (0.09-1.10)	0.071	1.36 (0.25-7.51)	0.721	6.17 (1.07-35.46)	0.041
	Cognition	0.99 (0.97-1.01)	0.19	1.32 (1.21-1.44)	<0.001	1.26 (1.15-1.38)	<0.001
	Comorbidities	1.34 (1.25-1.42)	<0.001	0.95 (0.93-0.98)	<0.001	0.93 (0.91-0.96)	<0.001
	Gait Speed	0.04 (0.02-0.06)	<0.001	0.22 (0.12-0.40)	<0.001	0.33 (0.18-0.61)	<0.001
	Wealth	1.06 (0.79-1.42)	0.687	1.06 (0.71-1.59)	0.783	0.80 (0.52-1.23)	0.311
	Gait Speed*Wealth	0.66 (0.43-1.02)	0.06	0.77 (0.45-1.33)	0.357	1.16 (0.68-1.97)	0.595
INCOME
Model 1	Gender	0.89 (0.68-1.18)	0.431	1.18 (0.82-1.68)	0.372	1.46 (1.02-2.10)	0.039
	Age	1.00 (0.99-1.02)	0.537	1.05 (1.03-1.06)	<0.001	1.08 (1.06-1.10)	<0.001
	Height	0.18 (0.05-0.69)	0.012	1.03 (0.18-5.80)	0.969	4.06 (0.70-23.48)	0.118
	Cognition	0.95 (0.93-0.97)	<0.001	1.40 (1.29-1.52)	<0.001	1.31 (1.20-1.43)	<0.001
	Comorbidities	1.49 (1.40-1.59)	<0.001	0.93 (0.90-0.96)	<0.001	0.91 (0.88-0.94)	<0.001
	Income	0.74 (0.67-0.83)	<0.001	0.91 (0.79-1.05)	0.193	1.02 (0.89-1.18)	0.755
Model 2	Gender	0.82 (0.63-1.07)	0.146	1.10 (0.77-1.57)	0.585	1.38 (0.97-1.98)	0.077
	Age	0.99 (0.97-1.00)	0.045	1.04 (1.02-1.06)	<0.001	1.07 (1.05-1.09)	<0.001
	Height	0.31 (0.09-1.13)	0.076	1.27 (0.23-7.04)	0.781	4.48 (0.78-25.75)	0.093
	Cognition	0.99 (0.97-1.01)	0.19	1.33 (1.22-1.45)	<0.001	1.27 (1.16-1.39)	<0.001
	Comorbidities	1.35 (1.27-1.44)	<0.001	0.95 (0.92-0.98)	<0.001	0.92 (0.90-0.95)	<0.001
	Gait Speed	0.04 (0.03-0.07)	<0.001	0.22 (0.12-0.39)	<0.001	0.29 (0.16-0.53)	<0.001
	Income	0.83 (0.74-0.92)	<0.001	0.96 (0.84-1.11)	0.589	1.05 (0.91-1.21)	0.49
Model 3	Gender	0.82 (0.63-1.07)	0.146	1.11 (0.78-1.58)	0.579	1.37 (0.96-1.96)	0.085
	Age	0.99 (0.97-1.00)	0.045	1.04 (1.02-1.06)	<0.001	1.07 (1.05-1.09)	<0.001
	Height	0.31 (0.09-1.11)	0.073	1.28 (0.23-7.11)	0.774	4.14 (0.72-23.72)	0.111
	Cognition	0.99 (0.97-1.01)	0.173	1.33 (1.22-1.45)	<0.001	1.27 (1.16-1.39)	<0.001
	Comorbidities	1.35 (1.26-1.43)	<0.001	0.95 (0.92-0.98)	<0.001	0.92 (0.90-0.95)	<0.001
	Gait Speed	0.04 (0.02-0.06)	<0.001	0.22 (0.12-0.40)	<0.001	0.27 (0.15-0.50)	<0.001
	Income	0.94 (0.71-1.26)	0.686	0.91 (0.61-1.37)	0.658	1.54 (0.99-2.38)	0.053
	Gait Speed*Income	0.82 (0.53-1.25)	0.349	1.08 (0.63-1.83)	0.789	0.61 (0.35-1.06)	0.077
